# Supplementary material for: Student satisfaction in transnational higher education in China: A mixed-methods study across Australian, German, and US cooperative programmes
Source: PLoS One. 2026 Apr 21;21(4):e0347655. doi: 10.1371/journal.pone.0347655 (PMC13098927; doi:10.1371/journal.pone.0347655)
Supplement: S1 Dataset — (XLSX) [file pone.0347655.s001.xlsx]

## Sheet: data_english
Number	A1. The teacher is able to be enthusiastic about the subject and arouse students' thirst for knowledge	A2. Teachers are able to explain various concepts and theories in the course	A3. Teachers are able to combine theories with specific cases	A4. Small class teaching model can mobilize the enthusiasm of learning	A5. Summarize main ideas and information from class study and reading materials	A6. Apply the knowledge learned in class to other fields (internship or job, other courses)	A7. Apply knowledge or experience gained in other areas of life (work, study, interaction with others) to class discussions or assignments	B1. Participate in club activities	B2. Participate in internship or social practice activities	B3. Attend academic salons, lectures or forums	B4. Attend art events or performances	C1. Quietly read and study the materials you bring with you in the library	C2. Use indexes or databases, computers, etc., to find relevant information on a subject	C3. Discuss problems with other students in some part of the campus (the student center, etc.)	C4. Use learning centers or laboratories on campus to improve research or academic skills	C5. Use campus recreational facilities (swimming pool, gym, football field)	D1. Acquired the knowledge and skills required for professional work	D2. Acquired specialized knowledge and skills needed for further study	D3. Acquired knowledge in different subject areas	D4. Have the ability to write clearly and effectively	D5. Communicate ideas effectively to others	D6. Learn to learn on your own, look for ideas and find the information required	D7. Make yourself a member of the team and play an organizing and coordinating role in the team	D8. Development of analytical thinking and logical ability	D9. Improve your foreign language and cross-cultural communication skills	E1. Form a study group with your classmates and complete the course assignments or projects together	E2. Discuss personal interests, career ideals, values and other issues with classmates	E3. Share difficulties with peers and seek psychological comfort	E4. Discuss various topics (study, life, culture, etc.) with international students	F1. Discuss your academic plans with your teacher	F2. Daily communication with teachers (feelings, interests, hobbies, etc.)	F3. Discuss your career plans with your teacher	F4. Teachers are invited to give feedback and evaluation on your academic performance	G1. University atmosphere and environment	G2. Overall satisfaction of undergraduate education	G3. The overall level of teachers	G4. The service of administrative and teaching staff	G5. Your general evaluation of the university	H1. Study so that people around me can look up to me	H2. Study to get a diploma and find a good job	H3. Study to improve my academic skills	I1. I always try to overcome any difficulties I encounter in my studies	I2. I actively participate in class discussions	I3. I am willing to devote a lot of time and effort to my studies	J1. The assessment system is objective and fair	J2. The scholarship evaluation is objective and fair	J3. The system of transferring majors can motivate study	J4. The personal tutor system can help me solve my academic confusion	J5. Major training programme is reasonably set up
1	1	2	2	2	1	2	2	2	1	2	1	2	1	2	2	2	2	2	2	1	2	1	1	1	1	1	2	1	2	2	1	1	1	1	1	1	2	1	1	1	1	1	1	2	2	1	2	2	1
2	3	3	2	2	3	2	2	3	2	2	3	2	2	2	3	4	2	2	2	2	2	3	2	2	2	2	3	2	3	2	2	2	2	3	3	3	3	3	2	4	2	3	2	2	2	2	2	2	2
3	3	3	2	2	2	3	3	4	3	4	4	2	2	2	3	3	3	3	2	2	2	2	2	2	2	2	3	2	3	2	3	3	3	3	3	3	3	3	3	2	2	2	2	2	3	3	3	3	3
4	1	1	1	1	1	1	1	1	1	1	1	1	1	1	1	1	1	1	1	1	1	1	1	1	1	1	1	1	1	1	1	1	1	1	1	1	1	1	1	1	1	1	1	1	1	1	1	1	1
5	1	2	1	1	2	3	1	2	3	4	4	2	2	2	2	2	1	1	3	1	2	2	1	1	2	1	2	1	5	3	2	4	3	1	1	2	2	1	5	2	2	1	3	3	1	1	1	3	3
6	2	2	2	2	2	3	2	4	3	3	5	2	2	2	2	2	3	2	3	2	2	2	1	2	2	1	2	4	4	4	4	4	3	1	2	2	2	1	3	2	2	2	2	2	1	1	1	1	1
7	1	1	1	1	1	1	1	2	4	4	4	3	2	3	3	4	2	2	2	2	2	2	2	2	2	1	3	3	4	4	4	3	3	1	1	1	1	1	4	3	2	1	3	4	2	2	2	2	2
8	3	1	1	3	2	3	2	2	2	3	2	2	1	2	3	4	3	3	2	2	2	2	2	2	2	1	2	2	3	3	3	3	2	2	2	2	3	2	1	1	1	1	2	2	2	3	3	3	3
9	2	1	2	3	2	3	2	3	2	1	2	3	3	2	2	3	3	1	2	2	1	2	1	1	2	2	1	2	5	3	2	2	3	1	1	2	3	1	2	2	1	2	1	2	2	1	2	2	1
10	1	1	2	2	1	2	2	2	1	2	3	3	2	1	2	2	3	2	-2	2	3	2	2	2	2	2	-2	2	5	2	1	2	2	2	1	1	2	2	4	2	2	3	2	2	2	1	1	2	1
11	1	1	2	2	2	1	3	3	2	1	2	3	2	1	2	3	3	2	2	2	2	1	2	2	2	2	2	3	5	2	1	2	2	2	1	2	2	2	4	3	1	2	3	1	2	2	2	3	2
12	1	2	2	2	1	2	2	2	1	2	2	2	1	2	2	2	2	1	3	3	3	2	2	3	3	3	3	4	5	4	3	2	2	2	1	2	1	2	2	1	2	2	1	2	2	1	2	2	1
13	2	1	2	2	2	1	2	2	1	2	2	2	1	2	2	1	2	1	2	2	4	2	3	2	3	2	1	2	4	1	2	2	3	2	1	2	2	1	5	4	2	2	1	2	2	1	2	2	1
14	1	2	3	3	2	2	2	1	2	3	2	1	2	3	2	2	3	2	2	2	3	2	1	2	2	3	2	1	2	3	2	1	2	2	2	1	3	2	5	5	2	2	2	3	2	1	2	3	2
15	2	2	1	3	2	2	3	2	3	3	2	3	3	3	2	2	3	2	3	2	2	2	1	2	3	4	3	2	5	3	2	3	3	3	2	2	3	2	5	5	1	3	2	1	2	1	2	3	2
16	1	2	2	2	1	2	2	2	1	2	2	2	1	2	2	3	2	1	3	3	2	3	2	3	2	3	2	3	2	3	2	3	2	3	3	2	2	2	3	2	3	3	2	1	3	2	1	2	1
17	2	3	2	2	3	2	3	3	2	3	2	3	2	3	2	3	2	3	2	3	2	3	2	3	2	3	2	3	2	3	2	3	2	3	2	3	2	3	3	2	3	2	3	2	3	2	3	2	3
18	4	2	4	2	4	2	4	4	2	4	2	4	2	4	4	2	4	2	4	2	4	4	2	4	2	4	2	4	2	4	2	4	2	4	2	4	2	4	4	2	4	4	2	4	4	2	4	4	2
19	2	1	2	1	2	1	3	3	2	2	3	3	2	2	3	2	2	1	2	2	1	2	2	2	3	3	2	2	4	3	2	2	3	2	1	2	3	2	5	5	1	2	2	2	2	1	2	3	2
20	1	2	1	2	1	2	3	2	2	5	4	2	1	2	2	1	2	3	1	3	2	2	3	2	1	2	1	3	5	3	2	1	4	2	1	2	3	3	3	2	1	1	2	3	1	2	3	2	1
21	1	2	1	2	3	2	3	3	2	3	4	2	1	2	2	3	2	1	2	2	2	3	2	3	4	3	2	3	5	3	2	2	4	3	2	2	3	4	5	3	1	3	1	2	2	1	2	2	3
22	1	2	1	2	3	2	3	3	2	4	5	3	4	3	4	2	3	2	3	-2	1	2	3	3	2	2	3	2	5	3	2	3	2	2	3	2	2	3	4	3	2	3	3	3	3	2	2	1	2
23	1	2	2	1	3	3	2	3	2	3	2	3	2	1	2	3	3	2	1	2	2	3	2	1	2	3	2	1	2	3	2	1	2	2	1	2	2	3	3	2	3	3	2	3	3	2	1	2	3
24	1	2	3	2	3	2	2	2	1	2	3	2	3	2	1	2	3	2	1	2	3	2	2	3	2	3	2	3	2	3	2	2	3	3	2	2	2	3	3	2	1	3	2	1	3	2	1	2	3
25	3	2	1	2	3	2	2	2	1	2	3	2	2	2	3	3	2	2	3	2	1	2	2	2	2	3	2	1	4	3	2	1	2	2	1	2	3	3	3	2	2	2	1	3	3	2	2	3	3
26	2	1	2	3	2	2	3	2	1	2	3	3	2	3	2	3	2	1	2	2	2	2	2	3	3	2	2	3	5	3	2	2	3	2	1	2	3	3	3	2	3	3	2	1	2	1	2	3	2
27	2	1	2	2	2	2	3	3	2	2	1	2	1	2	2	2	2	1	2	2	2	2	2	2	3	2	2	1	5	3	3	2	3	3	2	3	2	3	3	2	3	3	2	3	3	2	3	2	1
28	2	1	2	3	2	2	3	3	2	3	2	3	2	3	2	3	3	2	2	2	2	1	1	2	3	3	1	3	4	2	1	2	3	2	1	2	2	3	5	4	2	2	1	2	2	1	2	1	2
29	2	1	2	3	2	2	1	2	1	2	3	3	2	1	2	3	2	1	2	4	2	3	3	2	4	3	2	4	5	3	2	3	2	3	3	2	3	2	3	2	1	2	2	1	2	1	2	3	2
30	2	1	2	3	2	3	3	3	2	5	5	5	4	4	3	2	3	3	2	3	2	3	1	2	3	3	2	2	3	3	2	3	2	3	2	3	2	2	3	2	1	1	2	2	3	2	1	2	3
31	2	1	2	1	2	2	3	2	1	4	4	2	1	2	2	3	2	1	2	2	2	1	2	3	3	3	2	4	5	1	1	2	1	3	2	1	3	2	5	2	1	3	2	1	3	2	1	2	2
32	2	1	2	3	2	1	2	3	2	1	3	2	1	2	2	3	3	2	1	2	3	3	2	2	3	3	2	1	4	3	2	1	2	3	2	2	3	1	3	2	1	3	2	1	1	2	3	2	1
33	2	1	2	3	2	2	3	3	2	4	4	3	2	3	3	2	3	2	1	2	3	2	2	1	3	3	2	1	3	3	2	1	2	3	2	1	2	3	3	2	1	3	2	2	3	3	2	2	3
34	1	2	3	2	1	2	3	3	2	1	2	3	1	2	2	3	3	2	1	2	3	3	2	2	5	3	2	1	5	3	2	1	2	3	2	1	2	2	2	3	1	3	2	2	3	2	1	2	2
35	3	2	1	2	3	2	2	3	2	1	2	2	1	2	2	3	2	2	1	2	2	1	2	2	3	3	2	2	5	3	2	2	1	3	3	2	2	2	3	2	1	2	3	2	3	2	2	3	3
36	3	2	3	2	3	3	3	3	2	3	2	3	4	3	2	2	3	2	1	2	1	2	2	1	2	3	2	4	4	3	2	2	1	3	2	3	3	2	3	3	2	2	2	2	2	3	3	3	3
37	1	2	3	2	3	3	2	3	2	3	2	3	2	3	2	3	3	2	2	3	3	2	3	3	2	3	2	3	2	3	2	3	2	3	2	1	2	3	3	2	1	3	2	1	3	2	1	2	3
38	3	2	1	2	3	2	3	3	2	3	2	3	2	3	3	3	3	2	1	2	3	2	2	2	3	3	2	2	4	3	3	2	3	3	3	2	2	3	3	2	1	3	2	3	3	2	1	3	3
39	2	2	3	2	3	3	2	3	2	3	4	3	4	3	4	3	4	3	2	3	3	2	3	2	4	3	2	3	4	3	2	3	2	3	2	1	3	2	3	2	1	3	2	1	3	2	2	3	2
40	3	3	2	2	3	3	2	1	2	3	3	3	1	2	3	3	3	2	3	2	2	2	1	2	1	1	3	1	4	3	1	3	3	1	1	2	2	2	3	1	2	2	3	3	2	2	2	2	3
41	3	2	1	2	3	3	2	3	2	4	2	3	2	1	2	3	3	2	1	2	3	2	1	2	2	3	2	1	2	3	2	3	2	3	2	1	3	2	3	2	1	1	3	2	3	2	1	2	3
42	3	2	2	2	3	1	2	1	1	2	2	3	2	3	2	2	1	2	2	1	3	2	2	3	4	1	1	1	1	2	1	2	2	1	1	1	1	1	2	1	1	1	1	2	2	1	1	2	2
43	2	3	1	2	3	2	3	3	2	4	3	4	3	1	3	4	3	2	3	3	2	3	4	5	5	4	3	2	5	3	2	3	4	3	2	3	3	1	3	2	1	3	2	3	3	2	3	2	4
45	2	1	3	2	1	2	3	3	2	1	3	3	2	3	1	3	3	2	1	2	2	1	2	3	3	3	1	2	4	3	2	1	2	3	2	3	2	3	3	2	2	3	2	1	3	2	1	3	2
46	3	2	1	2	3	2	2	2	2	3	4	3	2	1	2	3	3	2	2	2	2	2	3	2	1	3	2	1	4	3	3	3	2	3	2	3	3	2	5	2	1	3	3	2	3	2	3	2	2
47	2	1	2	2	2	1	3	3	2	2	1	2	1	1	2	1	2	3	2	2	2	1	2	2	1	2	2	1	5	2	1	2	2	2	1	1	1	2	1	1	1	1	2	2	2	1	1	2	2
48	3	2	2	1	2	3	3	3	2	1	2	3	2	1	2	3	2	3	2	2	3	2	2	2	3	3	3	2	4	3	3	2	4	3	3	2	3	2	3	3	2	3	3	2	3	2	3	3	2
49	2	1	1	2	2	1	2	2	1	2	2	2	1	1	2	2	2	1	1	2	2	1	2	2	1	2	1	2	1	2	1	2	2	1	2	2	1	2	1	1	1	2	1	2	2	1	1	2	1
50	2	1	3	2	3	2	3	3	2	1	3	3	2	1	3	3	3	2	1	2	2	3	2	2	3	3	2	4	5	3	2	3	4	3	2	3	4	3	4	4	1	3	2	1	3	3	3	3	2
51	3	2	1	2	3	2	3	2	3	4	3	3	2	3	2	4	3	2	1	2	2	1	2	2	3	3	3	4	5	1	2	2	3	1	2	3	3	2	3	2	1	2	2	3	3	2	1	3	2
52	3	2	1	2	3	3	2	3	3	2	3	3	3	2	3	3	3	2	1	2	3	3	3	2	4	2	2	3	4	3	2	3	4	3	2	3	3	2	4	4	3	3	2	3	3	3	2	3	2
53	2	3	3	3	4	3	4	3	3	4	3	3	2	3	4	2	2	3	3	4	3	3	2	3	4	2	3	2	5	3	2	4	3	3	2	3	3	3	2	2	3	2	4	4	3	2	2	3	3
54	3	2	1	2	3	2	2	3	2	2	3	3	2	1	3	2	3	2	1	2	3	2	2	3	2	3	2	3	2	3	2	3	2	3	2	3	3	2	3	3	2	3	3	2	2	3	3	3	2
55	3	2	1	2	3	2	3	3	2	5	4	3	4	2	3	4	2	3	4	4	3	2	3	1	3	3	4	2	4	3	2	3	2	2	1	3	2	3	2	3	2	3	2	3	3	2	1	3	2
56	2	1	2	1	2	2	1	2	1	2	2	1	2	1	1	2	2	1	1	1	2	2	2	1	2	2	1	2	2	2	1	2	1	2	1	2	2	1	1	2	1	2	1	1	2	1	1	1	2
57	2	1	2	1	3	2	1	3	2	1	2	3	2	1	2	2	3	2	2	1	2	2	1	2	2	3	2	3	4	1	1	1	1	2	1	2	2	1	5	4	1	2	1	1	2	1	1	2	1
58	3	2	1	2	3	1	1	2	1	2	2	2	1	1	2	2	2	1	1	1	2	3	2	3	2	2	2	1	4	2	1	2	3	2	1	2	2	1	1	2	1	2	1	1	2	1	1	1	2
59	2	1	2	3	2	2	3	3	2	1	3	3	2	1	3	3	3	2	1	2	3	3	2	2	1	3	2	2	4	3	2	3	2	3	2	1	2	3	4	4	1	3	2	1	2	1	2	3	1
60	2	1	3	2	3	2	1	3	2	1	2	3	2	1	3	2	3	2	3	2	1	2	3	3	2	3	2	1	4	3	2	1	2	3	2	1	2	3	3	4	1	3	2	1	2	1	2	2	1
61	1	2	3	2	1	2	1	2	1	2	2	2	1	1	2	1	1	2	2	2	1	2	1	2	2	1	2	2	1	2	1	2	1	2	1	1	2	1	2	1	2	2	2	1	1	2	2	1	1
62	2	3	4	3	2	1	2	5	5	5	4	4	3	2	4	4	4	4	3	2	4	2	4	2	3	3	4	4	5	3	2	1	2	3	2	1	2	3	3	2	1	3	2	1	3	2	1	2	3
63	3	3	2	-2	4	3	4	3	4	4	3	3	4	5	4	4	3	4	5	5	4	3	4	4	3	3	4	4	5	3	4	5	4	3	4	3	4	3	2	2	3	3	4	4	3	4	3	3	4
64	2	1	3	2	3	2	3	3	2	3	2	3	2	1	2	3	3	2	2	3	2	3	2	3	3	3	2	3	2	2	3	3	2	3	2	3	2	2	3	4	2	3	2	1	2	3	2	1	2
65	3	2	1	2	3	2	1	3	2	3	4	4	4	3	3	4	4	3	2	3	3	3	4	3	3	4	3	2	4	2	3	2	1	3	2	3	2	2	3	4	1	3	2	3	2	1	2	4	3
66	3	2	1	3	2	3	2	3	2	3	4	3	2	3	4	4	4	3	2	3	4	3	2	2	4	3	2	3	4	3	2	3	2	3	2	2	2	2	3	2	1	3	2	3	2	3	2	2	1
67	2	2	3	2	1	2	1	1	2	2	1	2	1	2	1	1	1	2	3	2	2	1	2	2	2	2	1	2	2	2	1	2	2	2	1	1	2	1	1	2	1	1	2	1	2	1	1	2	1
68	2	3	4	3	2	3	2	3	2	3	4	3	2	3	4	4	3	2	2	3	2	2	2	2	3	3	2	4	4	3	2	3	3	3	2	1	2	3	3	2	1	3	2	3	3	2	1	2	2
69	2	1	2	3	2	1	2	3	2	4	4	3	2	1	3	2	3	4	3	3	2	4	3	3	2	3	2	3	2	3	2	3	2	3	2	2	3	2	3	2	3	3	2	1	3	3	2	3	2
70	2	1	2	3	2	1	2	2	3	2	1	2	3	4	3	2	3	2	4	3	2	3	4	3	2	3	2	3	2	3	2	3	2	3	2	3	2	3	3	2	1	3	2	1	3	2	1	3	3
71	2	1	2	2	3	2	3	3	2	3	2	3	4	3	2	3	3	2	3	3	3	3	2	3	3	3	2	3	4	3	2	2	3	2	3	2	3	2	3	2	1	2	2	1	2	1	2	3	2
72	2	1	3	4	4	3	2	4	3	2	5	5	5	4	3	5	4	3	2	4	4	3	4	3	2	3	2	3	4	3	2	3	4	3	2	4	4	3	3	2	3	3	2	1	3	2	3	2	3
73	2	1	2	3	2	1	2	3	2	1	2	3	2	1	3	2	3	3	3	4	2	3	4	3	2	3	2	3	4	2	3	4	3	3	2	3	4	3	3	2	1	3	2	3	3	2	2	2	3
74	2	1	2	1	2	3	2	2	1	2	3	3	3	4	2	4	3	2	2	3	4	3	2	3	4	3	2	3	4	3	2	3	4	3	2	3	4	3	3	2	3	3	2	3	2	2	3	4	3
75	2	1	3	4	4	3	3	3	4	3	2	3	4	3	2	3	3	2	2	3	4	3	3	2	3	3	4	3	2	3	4	3	3	3	4	3	2	3	3	4	2	3	4	2	3	2	3	4	3
76	3	2	3	3	2	3	2	3	2	3	2	3	4	3	2	3	3	2	1	3	4	3	2	3	3	3	2	3	2	3	2	4	3	3	2	3	4	3	3	2	4	3	2	4	3	2	1	4	4
77	3	2	4	3	2	2	3	3	2	3	2	3	4	3	2	3	3	2	4	3	2	3	4	3	1	3	2	2	4	3	2	3	2	2	3	4	3	2	3	2	4	3	2	4	3	2	3	4	3
78	3	2	1	3	3	2	3	2	3	2	3	3	2	2	3	2	3	2	3	3	2	3	2	3	3	3	2	3	2	3	2	4	4	3	2	3	2	2	3	2	3	3	2	1	3	2	2	3	2
79	3	2	1	2	3	2	3	3	2	1	2	3	2	3	2	1	3	3	4	2	2	2	3	2	1	3	3	4	4	3	3	2	3	3	2	2	1	3	3	3	2	3	3	2	3	2	2	3	2
80	3	2	1	2	3	2	2	3	2	2	3	3	2	3	2	3	3	2	3	2	2	3	3	2	3	3	2	3	3	3	2	3	3	3	2	2	3	2	3	3	2	3	3	2	3	3	2	2	3
81	3	2	1	3	2	3	3	3	2	3	2	3	2	2	2	3	3	2	3	3	2	3	3	2	3	3	2	3	3	2	3	3	2	3	3	2	3	2	4	4	1	3	3	3	2	3	2	3	2
82	1	2	3	2	3	2	3	3	2	3	4	3	4	3	4	3	3	2	3	2	3	2	3	2	4	3	2	3	5	3	2	3	2	3	2	3	2	4	3	2	1	3	2	1	2	1	3	2	2
83	2	1	3	3	2	3	4	3	2	3	4	3	2	4	3	2	3	2	3	4	1	3	1	2	2	3	3	4	4	2	3	4	3	3	2	2	3	2	3	2	1	3	2	3	3	2	1	3	2
84	3	2	3	4	3	2	3	3	2	3	4	3	2	3	3	4	3	2	1	2	2	2	1	2	2	3	2	3	5	3	2	1	3	3	2	2	3	2	3	3	1	2	3	2	2	1	2	2	1
85	1	3	3	4	3	2	3	3	3	4	2	3	2	3	3	4	3	2	3	2	3	4	4	3	4	3	2	4	5	3	2	3	4	3	2	3	2	3	5	4	1	3	2	1	3	2	1	2	3
86	2	3	1	2	3	3	2	3	4	3	4	3	2	3	4	4	3	2	3	2	3	1	2	1	3	3	2	3	5	3	2	1	1	3	2	3	2	2	4	3	3	3	2	3	3	3	2	3	2
87	3	1	1	3	2	3	3	3	2	3	2	3	3	2	3	3	3	2	3	3	3	2	2	3	2	3	3	4	5	3	2	3	2	2	3	2	3	2	3	2	3	3	2	3	3	2	1	2	3
88	3	2	1	3	3	2	3	3	4	3	4	3	2	3	4	5	3	2	3	3	2	3	2	3	4	3	2	3	4	3	2	3	4	3	2	3	2	4	3	2	3	3	2	2	3	2	3	3	2
89	3	2	4	3	5	4	3	3	3	4	5	3	4	4	3	4	4	3	3	2	3	4	4	3	2	3	4	3	5	3	2	3	4	3	2	3	3	2	3	2	3	3	2	3	3	2	3	3	2
90	1	2	3	4	3	2	2	5	4	4	3	3	3	4	4	3	3	2	3	2	3	3	2	3	3	3	2	3	4	3	2	1	3	2	3	2	3	2	3	2	1	3	3	2	3	3	3	2	2
91	3	2	1	2	3	2	2	3	3	2	4	3	3	2	4	5	3	3	3	3	2	3	3	3	4	3	2	3	4	3	4	3	3	3	2	3	2	3	3	3	2	3	2	1	2	1	2	3	2
92	1	2	3	4	5	4	3	4	3	5	4	4	3	2	4	4	4	3	2	3	2	3	2	3	4	3	2	4	4	3	2	3	4	3	2	3	3	2	4	3	2	3	2	1	3	2	1	3	2
93	2	1	2	3	2	2	2	3	2	4	3	3	2	1	3	3	3	2	3	3	3	2	3	2	3	3	2	4	5	3	2	3	4	3	2	3	4	3	3	2	1	2	1	2	2	3	3	3	2
94	3	2	2	3	3	2	3	3	2	3	4	3	4	4	3	3	3	2	3	4	4	3	2	3	4	3	2	3	5	3	2	3	4	3	2	3	3	2	3	4	1	3	4	2	3	2	3	4	3
95	2	1	3	2	3	4	3	3	2	4	5	3	2	3	4	4	3	2	1	2	2	3	2	3	4	3	2	3	5	3	2	3	2	3	2	4	3	2	3	2	1	2	3	4	3	2	2	3	2
96	3	2	3	3	2	3	2	3	3	4	2	3	2	4	3	2	3	2	3	5	4	3	2	3	3	3	4	5	4	3	2	2	3	3	4	3	2	3	4	2	1	3	2	1	2	3	2	2	1
97	3	2	1	2	3	2	2	3	4	3	5	3	2	3	4	5	3	2	3	2	3	3	3	4	5	3	2	3	5	3	2	3	5	3	2	3	3	2	3	4	1	3	2	1	2	3	3	2	2
98	2	3	4	3	3	2	3	3	2	3	4	3	2	4	5	5	3	2	3	3	2	2	3	3	3	3	2	5	4	3	2	3	2	3	2	3	2	2	3	4	2	3	3	2	3	2	3	3	2
99	2	3	2	3	2	1	3	3	2	3	2	3	2	3	2	3	1	2	3	2	2	3	2	2	3	3	2	4	5	3	2	3	2	3	2	3	2	2	2	3	1	2	3	2	2	3	3	2	2
100	1	3	3	2	3	3	2	3	4	3	4	3	2	3	4	5	4	3	2	3	3	4	3	3	4	3	2	3	5	3	3	2	3	3	3	2	3	2	3	2	1	3	2	1	3	2	3	2	2
101	2	3	4	3	2	1	2	3	2	3	2	3	2	3	3	5	3	2	3	2	3	2	1	2	4	3	2	3	5	3	2	3	4	3	2	3	3	2	4	3	1	3	2	2	3	2	3	2	2
102	2	1	3	3	2	3	3	3	2	3	2	3	3	2	3	2	3	2	3	3	3	2	1	3	4	4	3	2	4	3	2	3	3	3	2	3	3	2	3	2	1	2	2	2	2	2	3	3	2
103	2	1	2	3	3	2	2	3	2	3	2	3	2	3	2	3	3	3	3	3	2	2	3	3	2	3	3	2	5	3	3	2	3	3	2	3	2	3	3	2	3	3	2	3	3	2	1	2	3
104	2	1	2	3	2	2	2	2	1	2	3	2	1	2	3	3	3	2	2	3	2	3	3	3	2	3	2	3	2	3	2	3	3	3	3	3	3	2	3	3	2	3	3	2	3	3	2	3	2
105	3	2	1	2	3	3	3	3	2	3	3	3	2	3	3	2	3	3	2	2	3	3	2	3	3	3	2	1	4	3	2	2	1	3	1	2	2	3	3	2	3	3	2	3	3	2	2	2	2
106	1	2	3	3	2	3	3	2	3	3	2	3	2	3	3	2	3	2	3	3	2	3	3	2	3	3	2	3	2	3	3	2	3	3	3	2	2	3	3	2	3	3	2	3	3	2	3	3	2
107	2	1	3	2	2	3	2	3	2	3	2	3	2	3	2	3	3	2	3	2	2	2	2	2	3	2	3	2	2	3	2	2	2	3	2	2	2	3	3	2	1	3	2	3	3	2	3	2	2
108	3	2	2	2	2	3	3	2	2	2	3	3	2	3	2	1	1	1	2	1	1	1	2	1	2	2	1	2	2	2	1	2	3	2	2	1	2	2	2	3	2	3	2	1	2	2	2	1	2
109	1	1	2	3	2	2	3	3	2	3	3	3	2	3	3	2	3	3	2	3	3	2	3	2	1	3	2	1	4	3	2	3	3	3	2	2	2	3	2	2	1	2	2	1	2	2	2	2	3
110	2	2	1	2	2	2	3	2	1	2	3	2	2	3	2	3	3	2	3	3	2	2	2	2	2	2	2	3	4	2	3	2	2	2	1	2	2	3	2	1	2	2	1	2	2	2	1	2	2
111	2	1	2	3	2	2	3	3	2	1	2	3	2	3	2	3	3	2	3	3	3	3	2	3	4	3	2	3	4	3	2	2	4	3	3	2	2	3	3	2	1	3	3	2	3	2	2	3	2
112	2	1	2	2	3	2	2	2	1	3	4	2	3	4	5	4	3	2	3	2	1	2	2	1	3	3	2	1	4	3	2	3	2	3	2	1	2	2	2	2	1	2	2	2	3	2	3	3	2
113	2	3	2	1	2	2	3	3	3	4	5	3	2	3	2	2	3	2	2	2	2	3	2	2	3	3	2	3	5	3	2	2	3	3	2	1	2	2	2	3	2	2	3	2	2	1	2	3	2
114	3	2	3	2	3	2	3	3	2	1	2	3	2	2	3	5	3	2	3	3	2	3	3	2	3	3	2	1	4	3	2	2	2	3	2	1	2	2	3	2	2	3	2	3	3	2	2	2	2
115	2	3	2	1	2	3	2	4	3	4	5	4	3	4	5	4	3	4	4	3	4	3	5	4	3	4	4	3	5	4	3	3	2	2	3	2	3	2	3	3	4	3	2	3	3	2	3	3	2
116	2	1	3	4	5	4	3	3	2	3	4	3	2	3	3	4	3	2	3	4	5	4	4	4	2	3	4	5	5	3	2	4	2	3	2	3	2	2	3	2	1	3	4	3	3	2	3	4	2
117	2	4	4	3	3	2	4	4	3	2	4	4	3	2	3	4	4	4	4	3	3	3	2	3	4	3	2	4	5	3	2	3	4	3	2	3	3	2	3	3	2	3	3	4	3	2	3	4	3
118	2	3	4	5	3	3	3	3	2	3	4	3	2	3	2	4	3	2	4	4	5	4	3	3	2	3	4	5	5	3	2	4	3	3	2	1	3	2	2	1	2	3	2	3	3	2	3	3	3
119	2	3	4	3	3	3	2	3	2	3	4	3	3	2	3	4	3	2	3	4	3	3	2	3	4	3	1	4	5	2	3	2	3	3	2	3	2	2	3	2	3	3	2	3	3	2	3	4	2
120	3	2	3	4	5	4	3	3	2	4	5	3	4	5	3	2	3	2	3	4	5	4	3	2	2	3	2	3	5	3	2	3	4	3	2	3	4	4	3	2	3	3	2	4	3	3	4	2	2
121	2	3	4	5	3	3	3	3	2	3	4	3	2	1	3	3	3	2	3	2	4	3	4	3	2	3	4	5	5	3	2	3	4	3	2	2	2	2	3	4	2	3	2	3	3	2	3	3	2
[truncated: 9 more columns]

## Sheet: codebook_notes
Field	English description / note
Column A	Respondent number / case number.
Columns B-H	Section A. Curricular activities. Response anchors: Very often / Often / Sometimes / Rarely / Very rarely.
Columns I-L	Section B. Extracurricular activities. Response anchors: Very often / Often / Sometimes / Rarely / Very rarely.
Columns M-Q	Section C. Campus facilities. Response anchors: Very often / Often / Sometimes / Rarely / Very rarely.
Columns R-Z	Section D. Harvest evaluation. Response anchors: Very often / Often / Sometimes / Rarely / Very rarely.
Columns AA-AD	Section E. Peer relationship. Response anchors: Very often / Often / Sometimes / Rarely / Not at all.
Columns AE-AH	Section F. Teacher-student relationship. Response anchors follow the questionnaire and should be verified against the original coding sheet if needed.
Columns AI-AM	Section G. Overall satisfaction. Response anchors: Very satisfied / Satisfied / General / Dissatisfied / Very dissatisfied.
Columns AN-AP	Section H. Motivation for learning. Response anchors: Strongly agree / Agree / Neither agree nor disagree / Disagree / Strongly disagree.
Columns AQ-AS	Section I. Learning attitude. Response anchors: Strongly agree / Agree / Neither agree nor disagree / Disagree / Strongly disagree.
Columns AT-AX	Section J. Teaching system. Response anchors: Strongly agree / Agree / Neither agree nor disagree / Disagree / Strongly disagree.
Columns AY-BF	Part 2. Personal information variables.
Gender coding	A = Male; B = Female.
Academic year coding	A = Freshman; B = Sophomore; C = Junior; D = Senior; E = Graduated.
Place of origin coding	A = Countryside; B = Town; C = Small and medium-sized city; D = Large city (provincial capital or municipality directly under the central government).
Major coding	A = China-Australia International Economics and Trade; B = China-Australia Accounting; C = China-Australia Computer Science and Technology; D = China-US Business Administration; E = China-US Measurement and Control Technology and Instruments; F = Sino-German International Economics and Trade; G = Sino-German Biological Engineering; H = China-US Computer Science and Technology.
Program coding	A = 2+2; B = 3+1; C = 4+0.
Current grade point average range coding	A = 0-59; B = 60-69; C = 70-79; D = 80-89; E = 90-100.
Parents' education level coding	A = Illiterate; B = Primary school; C = Junior high school; D = High school; E = College; F = Bachelor's degree; G = Master's degree; H = Doctorate.
Household income coding	A = Below ¥100,000; B = ¥100,001-¥200,000; C = Above ¥200,000.
